# Supplementary material for: Adherence to Healthy Dietary Patterns and Glioma: A Matched Case-Control Study
Source: Nutrients. 2023 Nov 23;15(23):4886. doi: 10.3390/nu15234886 (PMC10708472; doi:10.3390/nu15234886)
Supplement: Supplementary file 1 [file nutrients-15-04886-s001.zip]

Archive with 1 entries (1 files):
- nutrients-2700173-supplementary.pdf
